# Supplementary material for: Intramolecular feedback regulation of the LRRK2 Roc G domain by a LRRK2 kinase-dependent mechanism
Source: eLife. 2024 Dec 19;12:RP91083. doi: 10.7554/eLife.91083 (PMC11658767; doi:10.7554/eLife.91083)
Supplement: Figure 4—source data 1. [file elife-91083-fig4-data1.zip]

Archive with 1 entries (1 files):
- Figure4SourceData1.docx
